# Supplementary material for: Small Molecule Drugs That Inhibit Phagocytosis
Source: Molecules. 2023 Jan 12;28(2):757. doi: 10.3390/molecules28020757 (PMC9867408; doi:10.3390/molecules28020757)
Supplement: Supplementary file 1 [file molecules-28-00757-s001.zip]

Archive with 1 entries (1 files):
- molecules-2147530-supplementary.pdf
